# Supplementary material for: Cognitive Performance and Diabetic Retinopathy: What Your Eyes Can Reveal About Your Brain
Source: Curr Diabetes Rev. 2023 Aug 2;19(9):E050822207323. doi: 10.2174/1573399819666220805154638 (PMC10617788; doi:10.2174/1573399819666220805154638)
Supplement: Supplementary file 1 [file CDR-19-E050822207323_SD1.zip]

Archive with 7 entries (7 files):
- CDR-19-E050822207323_SD1/Supplementary file1_Cognitive tests portuguese version.docx
- CDR-19-E050822207323_SD1/Supplementary file2_PHQ-9 potuguese version.docx
- CDR-19-E050822207323_SD1/Supplementary file3_Normality tests .docx
- CDR-19-E050822207323_SD1/Supplementary file4_Detailed sample characteristics.docx
- CDR-19-E050822207323_SD1/Supplementary file5_Univariate Logistic regression.docx
- CDR-19-E050822207323_SD1/Supplementary file6_Multivariate Logistic regression.docx
- CDR-19-E050822207323_SD1/Supplementary file7_ Ethic Comitee Approval.docx
